# Supplementary material for: Eco-Friendly Preparation of Silver Nanoparticles and Their Antiproliferative and Apoptosis-Inducing Ability against Lung Cancer
Source: Life (Basel). 2022 Dec 15;12(12):2123. doi: 10.3390/life12122123 (PMC9782107; doi:10.3390/life12122123)
Supplement: Supplementary file 1 [file life-12-02123-s001.zip]

Archive with 1 entries (1 files):
- life-2080086-supplementary.pdf
